# Supplementary material for: Huangshui Polysaccharide Exerts Intestinal Barrier Protective Effects through the TLR4/MyD88/NF-κB and MAPK Signaling Pathways in Caco-2 Cells
Source: Foods. 2023 Jan 18;12(3):450. doi: 10.3390/foods12030450 (PMC9914309; doi:10.3390/foods12030450)
Supplement: Supplementary file 1 [file foods-12-00450-s001.zip]

Archive with 1 entries (1 files):
- foods-2125406-supplementary.pdf
